# Supplementary material for: White-nose syndrome pathology grading in Nearctic and Palearctic bats
Source: PLoS One. 2017 Aug 2;12(8):e0180435. doi: 10.1371/journal.pone.0180435 (PMC5540284; doi:10.1371/journal.pone.0180435)
Supplement: S2 Table — Fungal load and UV fluorescence are given on log10 scale per cm2 of wing area. Histopathology is reported as a binary code for index signs of grades corresponding to those listed in Methods and Table 2. NA–not available, CZ–Czech Republic, LV–Latvia, PL–Poland, RU–Russia, SI–Slovenia, histoSum–weighted cumulative WNS pathology score. (TXT) [file pone.0180435.s002.txt]

Bat	Species	Country	Pd load (log(ng/cm2))	UV fluorescent spots (log(number/cm2))	WNS on histopathology	histoSum	Binary code for WNS pathology score
Bar46	Barbastella_barbastellus	CZ	-4.59585935201902	-0.594760752586463	1	51	10011110000
Bar49	Barbastella_barbastellus	CZ	-5.49150554804139	-1.19682074391443	1	77	10011101100
Bar56	Barbastella_barbastellus	CZ	-2.47208423845945	-0.594760752586463	1	96	10011111100
Bar71	Barbastella_barbastellus	CZ	NA	-1.19682074391443	0	0	00000000000
Enil73	Eptesicus_nilssonii	LV	-6.75395928751293	-0.978636948384474	0	20	00000001000
Enil75	Eptesicus_nilssonii	RU	-3.62060273496544	-0.447158031342219	1	100	11111111100
Enil76	Eptesicus_nilssonii	RU	-4.32210486271991	-1.07554696139253	1	76	10011111101
Enil1	Eptesicus_nilssonii	CZ	NA	NA	1	56	11111101000
Mschr70	Miniopterus_schreibersii	SI	-6.49320834671783	-0.723530299491663	0	0	00000000000
Mschr71	Miniopterus_schreibersii	SI	-5.17905381557636	-1.16286299332193	0	1	10000000000
Mschr72	Miniopterus_schreibersii	SI	-5.69783062882277	-1.28780172993023	0	0	00000000000
Mschr73	Miniopterus_schreibersii	SI	-5.78030002837532	-1.46389298898591	0	0	00000000000
Mschr76	Miniopterus_schreibersii	SI	-7.61557218900137	-1.06595298031387	0	0	00000000000
Mschr89	Miniopterus_schreibersii	SI	NA	-1.46389298898591	1	69	11110101100
Mmys40alc	Myotis_alcathoe	CZ	-5.37106073155815	NA	0	0	00000000000
Mmys41alc	Myotis_alcathoe	CZ	-2.84275774295483	-1.2027606873932	0	0	00000000000
Mmys5alc	Myotis_alcathoe	CZ	-4.47734175884717	NA	0	0	00000000000
Mmys6alc	Myotis_alcathoe	CZ	-3.72588271090299	NA	0	0	00000000000
Mmys3alc	Myotis_alcathoe	CZ	NA	-1.2027606873932	0	0	00000000000
Mmys1alc	Myotis_alcathoe	CZ	NA	NA	0	0	00000000000
Mmys4alc	Myotis_alcathoe	CZ	NA	NA	0	0	00000000000
Mbech1	Myotis_bechsteinii	CZ	-3.78839180145684	-1.67024585307412	0	1	10000000000
Mbech11	Myotis_bechsteinii	CZ	-6.26397485753488	-1.36921585741014	0	1	10000000000
Mbech12	Myotis_bechsteinii	CZ	-4.14842943237122	-0.591064607026499	0	1	10000000000
Mbech13	Myotis_bechsteinii	CZ	-1.46149564950723	-0.238882088915137	0	1	10000000000
Mbech2	Myotis_bechsteinii	CZ	-3.05553573099075	-0.767155866082181	1	7	10010000000
Mbech40	Myotis_bechsteinii	CZ	-2.95882075920723	-0.466125870418199	1	64	00010101100
Mbech44	Myotis_bechsteinii	CZ	-2.6517641254959	-1.19312459835446	1	42	11010101000
Mbech10	Myotis_bechsteinii	CZ	NA	NA	0	0	00000000000
Mbra75	Myotis_brandtii	RU	-3.62224049661646	-0.161368002234975	0	0	00000000000
Mbra77	Myotis_brandtii	RU	-5.18093871415547	-0.549548173617856	0	0	00000000000
Mema40bra	Myotis_brandtii	CZ	-4.34348773733465	-0.901730691729219	1	80	11111111101
Mdas40	Myotis_dasycneme	CZ	-0.833160728148364	1.11197375944393	1	81	11111101100
Mdas71	Myotis_dasycneme	LV	-2.28933253288868	-0.431363764158987	0	21	10000001000
Mdas72	Myotis_dasycneme	LV	-2.07231483934544	0.267606240177031	1	34	11011101001
Mdas73	Myotis_dasycneme	LV	-2.02966749796311	-0.230448921378274	1	34	11011101001
Mdas75	Myotis_dasycneme	LV	-4.85372100005879	-0.582631439489636	0	0	00000000000
Mdas76	Myotis_dasycneme	LV	-3.43693508956445	-0.620420000379036	0	1	10000000000
Mdas77	Myotis_dasycneme	LV	-4.52074947379844	-0.707570176097936	1	7	10010000000
Mdas78	Myotis_dasycneme	RU	-1.91407597422501	-0.620420000379036	1	7	10010000000
Mdas79	Myotis_dasycneme	RU	-3.63900180332841	-0.230448921378274	1	20	10010101001
Mdas80	Myotis_dasycneme	RU	-3.80605406634	-0.406540180433955	1	27	10010001000
Mdas82	Myotis_dasycneme	RU	-1.56852233834452	-0.620420000379036	1	27	10010001000
Mdas85	Myotis_dasycneme	RU	-0.956887720082813	-0.758722698545318	1	84	10010111100
Mdas87	Myotis_dasycneme	RU	-2.49071121494483	-0.758722698545318	1	27	10010001000
Mdas89	Myotis_dasycneme	RU	-2.91819650569067	0.277706567081357	1	96	10011111100
Mdas90	Myotis_dasycneme	RU	-1.6241806265415	-0.319390004715055	1	84	10010111100
Mdas91	Myotis_dasycneme	RU	-2.70341107356054	-0.547869333230425	0	1	10000000000
Mdas92	Myotis_dasycneme	RU	-4.67596875261775	-0.962842681201243	0	20	00000001000
Mdas93	Myotis_dasycneme	RU	-3.90133878567464	-0.883661435153618	0	0	00000000000
Mdas94	Myotis_dasycneme	RU	-2.74948051050231	-0.281601443825655	1	61	11111101101
Mdau1	Myotis_daubentonii	CZ	-4.07619156232437	-0.416016072317833	0	1	10000000000
Mdau12	Myotis_daubentonii	CZ	-4.51701647757331	-0.665893545534433	0	0	00000000000
Mdau14	Myotis_daubentonii	CZ	-5.3013659468432	-1.0180760636458	0	0	00000000000
Mdau17	Myotis_daubentonii	CZ	-2.82578428240329	-0.717046067981814	1	6	00010000000
Mdau18	Myotis_daubentonii	CZ	-5.74316077193041	-0.841984804590114	0	0	00000000000
Mdau2	Myotis_daubentonii	CZ	-2.9665479998366	-0.841984804590114	1	7	10010000000
Mdau3	Myotis_daubentonii	CZ	-4.24216893238898	-0.172978023631538	0	1	10000000000
Mdau4	Myotis_daubentonii	CZ	-4.30462511356793	NA	0	0	00000000000
Mdau41	Myotis_daubentonii	CZ	-5.06907769380236	-1.0180760636458	1	76	10011110100
Mdau5	Myotis_daubentonii	CZ	-4.21738798350918	-0.239924813262152	0	0	00000000000
Mdau72	Myotis_daubentonii	CZ	-5.75557218883911	-0.297916760239838	1	77	10011101100
Mdau76	Myotis_daubentonii	LV	-2.67593087963655	0.249095664757219	0	1	10000000000
Mdau77	Myotis_daubentonii	LV	-3.74960217783579	-0.319106059309776	1	98	11011111100
Mdau78	Myotis_daubentonii	LV	-2.30745233979258	-0.277713374151551	1	100	11111111100
Mdau79	Myotis_daubentonii	LV	-2.83621478595945	-0.0638335542064703	1	80	11111110100
Mdau8	Myotis_daubentonii	CZ	-4.30864635806307	-0.540954808926133	0	1	10000000000
Mdau80	Myotis_daubentonii	LV	-4.23202908765709	-0.47400801929552	1	57	10011101101
Mdau82	Myotis_daubentonii	LV	-5.74289559781762	-1.0180760636458	0	0	00000000000
Mdau9	Myotis_daubentonii	CZ	-3.27344591490114	-1.1430148002541	1	7	10010000000
Mdau22	Myotis_daubentonii	CZ	NA	-1.0180760636458	0	0	00000000000
MdauA4	Myotis_daubentonii	CZ	NA	0.760075186737848	1	126	10011111110
Mema23	Myotis_emarginatus	CZ	-1.80114874766835	-0.517415849578835	0	0	00000000000
Mema33	Myotis_emarginatus	CZ	-1.06701350744187	0.306492891365483	1	7	10010000000
Mema43	Myotis_emarginatus	CZ	-3.45821137882044	-0.751499055612203	0	1	10000000000
Mema44	Myotis_emarginatus	CZ	-3.59031052620882	-0.693507108634517	1	32	10011100000
Mema45	Myotis_emarginatus	CZ	-1.99481754557831	0.306492891365483	1	80	11111111101
Mema71	Myotis_emarginatus	SI	NA	-0.317843494673631	1	96	10011111100
Mema72	Myotis_emarginatus	SI	NA	-0.994537104298498	1	76	10011110100
Mema73	Myotis_emarginatus	SI	NA	-0.751499055612203	1	39	10011001000
Mmyo10	Myotis_myotis	CZ	-2.74105125214104	-1.99563519459755	0	0	00000000000
Mmyo110	Myotis_myotis	CZ	-1.97026381738286	NA	1	7	10010000000
Mmyo111	Myotis_myotis	CZ	-1.11651278704371	NA	1	61	11111101101
Mmyo11PL	Myotis_myotis	PL	-3.21931872991509	-0.41585159798074	1	36	11111100000
Mmyo12	Myotis_myotis	CZ	-3.40225570798346	NA	0	1	10000000000
Mmyo127	Myotis_myotis	SI	-4.77637892715552	-1.51851393987789	0	0	00000000000
Mmyo129	Myotis_myotis	SI	-5.03887724918463	NA	0	0	00000000000
Mmyo13	Myotis_myotis	CZ	-2.07075271530697	NA	1	6	00010000000
Mmyo134	Myotis_myotis	SI	-4.30885667209033	NA	0	0	00000000000
Mmyo13PL	Myotis_myotis	PL	-3.37702402986667	-1.51851393987789	1	7	10010000000
Mmyo15PL	Myotis_myotis	PL	-3.83437225981268	0.101274818410506	1	52	10011101000
Mmyo16PL	Myotis_myotis	PL	-2.55105366386816	0.465262648158998	1	34	11011100000
Mmyo17	Myotis_myotis	CZ	-1.88776758389958	0.465262648158998	1	7	10010000000
Mmyo18	Myotis_myotis	CZ	-2.01630241059249	-0.439332693830263	1	32	10010000100
Mmyo18PL	Myotis_myotis	PL	-2.9125315568554	-0.0561159419789314	1	40	10010101000
Mmyo19	Myotis_myotis	CZ	-1.90833719159406	-0.464156277555295	1	7	10010000000
Mmyo1PL	Myotis_myotis	PL	-3.25973177550399	-0.881691842290713	1	7	10010000000
Mmyo2	Myotis_myotis	CZ	-3.09023943261414	-1.51851393987789	0	0	00000000000
Mmyo20	Myotis_myotis	CZ	-1.17912359510958	0.485807433904755	1	77	10011101100
Mmyo21	Myotis_myotis	CZ	-0.675313210192565	0.324511091513504	1	7	10010000000
Mmyo22	Myotis_myotis	CZ	-1.02956837666938	0.336803265318055	1	34	11010001101
Mmyo23	Myotis_myotis	CZ	-1.37797337853984	-0.765186273219276	1	23	11111000000
Mmyo24	Myotis_myotis	CZ	-0.735719398356938	0.262043380271635	1	81	11111101100
Mmyo25	Myotis_myotis	CZ	-2.42012956790084	-1.21748394421391	1	23	11111000000
Mmyo26	Myotis_myotis	CZ	-2.04337461709207	0.197489403756912	1	100	11111111100
Mmyo27	Myotis_myotis	CZ	-1.2814781091838	0.298831031564043	1	32	10011100000
Mmyo28	Myotis_myotis	CZ	-0.646167878458527	-0.0925452076056064	1	11	11110000000
Mmyo29	Myotis_myotis	CZ	-1.028283579797	0.227081276550033	1	7	10010000000
Mmyo30	Myotis_myotis	CZ	-2.92927678713087	-1.99563519459755	0	0	00000000000
Mmyo31	Myotis_myotis	CZ	-1.11507671843972	0.252338071764257	1	36	11111100000
Mmyo32	Myotis_myotis	CZ	-3.1588521474734	-0.393575203269588	1	11	11110000000
Mmyo33	Myotis_myotis	CZ	-1.83715551306668	-0.504273500763277	1	7	10010000000
Mmyo4	Myotis_myotis	CZ	-2.57512365718981	-0.673415899863631	0	0	00000000000
Mmyo41	Myotis_myotis	CZ	-6.05978962035919	-0.518513939877888	0	1	10000000000
Mmyo43	Myotis_myotis	CZ	-1.64961884426251	0.0725506671486117	1	32	10011100000
Mmyo44	Myotis_myotis	CZ	-2.56163580184471	-0.404570587571051	1	24	11110100000
Mmyo45	Myotis_myotis	CZ	-1.51199035302133	-0.0765571022214761	1	7	10010000000
Mmyo46	Myotis_myotis	CZ	-1.75967966733319	-0.404570587571051	0	1	10000000000
Mmyo47	Myotis_myotis	CZ	-1.97232382242731	-0.382851337877815	1	9	11010000000
Mmyo48	Myotis_myotis	CZ	-2.28976455693861	0.593196530996657	1	34	11010001101
Mmyo49	Myotis_myotis	CZ	-2.97705546233438	-0.362166739017963	1	81	11111101100
Mmyo4PL	Myotis_myotis	PL	-2.38649851531548	0.114954515701699	1	52	10011101000
Mmyo5	Myotis_myotis	CZ	-2.84265184293664	-1.15053715458329	0	0	00000000000
Mmyo50	Myotis_myotis	CZ	-1.85066829651579	NA	1	6	00010000000
Mmyo51	Myotis_myotis	CZ	-2.35448425645292	NA	1	45	10010100100
Mmyo53	Myotis_myotis	CZ	-2.45669373946039	NA	1	27	10010001000
Mmyo54	Myotis_myotis	CZ	-0.883066568354497	0.0296706706672202	1	43	11111001000
Mmyo55	Myotis_myotis	CZ	-2.49942835460153	-0.404570587571051	1	31	11110001000
Mmyo58	Myotis_myotis	CZ	-1.45985945507433	0.662376202059562	1	11	11110000000
Mmyo5PL	Myotis_myotis	PL	-2.64811503600488	-0.518513939877888	1	36	11111100000
Mmyo6	Myotis_myotis	CZ	-2.73326861253996	-1.21748394421391	0	0	00000000000
Mmyo64	Myotis_myotis	CZ	-0.962815527606754	0.466762803301406	0	1	10000000000
Mmyo65	Myotis_myotis	CZ	-0.826993424184035	0.739164634991297	1	59	11011100100
Mmyo66	Myotis_myotis	CZ	-0.612965398895229	0.663329648066885	1	52	10011101000
Mmyo67	Myotis_myotis	CZ	-1.18061491511233	0.54719023236163	1	77	10011101100
Mmyo68	Myotis_myotis	CZ	-1.236396234817	0.686509881776282	1	36	11111100000
Mmyo7	Myotis_myotis	CZ	-1.91472331060786	-0.765186273219276	0	0	00000000000
Mmyo72	Myotis_myotis	CZ	-2.13556019595822	0.298831031564043	1	7	10010000000
Mmyo74	Myotis_myotis	CZ	-1.46280639425434	0.34082453925098	1	39	10011001000
Mmyo75	Myotis_myotis	CZ	-1.14645136600561	0.303217881812157	1	7	10010000000
Mmyo76	Myotis_myotis	CZ	-1.49657009708485	0.54092324797398	0	1	10000000000
Mmyo8	Myotis_myotis	CZ	-2.05431847728732	-0.615423952885944	1	7	10010000000
Mmyo86	Myotis_myotis	CZ	-2.74193140421928	0.434117085404858	1	52	10011101000
Mmyo9PL	Myotis_myotis	PL	-4.25536074831973	-0.597695185925512	1	61	11111100100
Mmyo3	Myotis_myotis	CZ	NA	-1.21748394421391	0	0	00000000000
Mmyo136	Myotis_myotis	SI	NA	-1.51851393987789	0	1	10000001001
Mmyo15	Myotis_myotis	CZ	NA	-0.10354059190707	1	24	11110100000
Mmyo16	Myotis_myotis	CZ	NA	0.108168526358407	0	0	00000000000
Mmyo14	Myotis_myotis	CZ	NA	NA	0	1	10000000000
Mnat10	Myotis_nattereri	CZ	-2.58214219586602	-1.38021124171161	0	0	00000000000
Mnat11	Myotis_nattereri	CZ	-1.73919687807107	-1.07918124604762	0	1	10000000000
Mnat2	Myotis_nattereri	CZ	-2.14879316089936	-0.903089986991944	0	0	00000000000
Mnat3	Myotis_nattereri	CZ	-2.50799187016861	-0.639848552217362	0	1	10000000000
Mnat4	Myotis_nattereri	CZ	-1.56969466140929	-0.402487636422758	1	7	10010000000
Mnat43	Myotis_nattereri	CZ	-2.34034174103907	0.111150452122667	1	20	10010100000
Mnat6	Myotis_nattereri	CZ	-1.46930997194845	-0.982271233039568	1	7	10010000000
Mnat8	Myotis_nattereri	CZ	-1.45482804371104	-0.477121254719662	0	1	10000000000
Mnat9	Myotis_nattereri	CZ	-2.07159086347035	-0.778151250383644	0	1	10000000000
Mnat9PL	Myotis_nattereri	PL	-3.0254182196647	-0.602059991327962	1	56	11111101000
Paur41	Plecotus_auritus	CZ	-2.31763011968517	-0.575682579534309	1	19	10011000000
Paur42	Plecotus_auritus	CZ	-1.70077240211719	-0.491361693834273	0	0	00000000000
Paur43	Plecotus_auritus	CZ	-2.93128643532241	-0.575682579534309	1	32	10011101001
Paur44	Plecotus_auritus	CZ	-2.60009120988683	0.0705810742857073	1	7	10010000000
Paur45	Plecotus_auritus	CZ	-3.76316466844051	-1.72181061521255	1	100	11111111100
Paur46	Plecotus_auritus	CZ	-3.62904332814857	-1.11975062388458	0	0	00000000000
Paur50	Plecotus_auritus	CZ	-3.65288345768188	-1.24468936049288	1	80	11111111101
Paur51	Plecotus_auritus	CZ	-4.67802380488492	-0.818720628220603	0	0	00000000000
Paur52	Plecotus_auritus	CZ	-3.57021957160588	-0.943659364828903	0	0	00000000000
Paur60	Plecotus_auritus	CZ	-3.36955053684167	-0.721810615212547	0	0	00000000000
Paur61	Plecotus_auritus	CZ	-4.70831485726365	-1.42078061954857	1	77	10011101100
Paur70	Plecotus_auritus	RU	-4.18534857254759	-1.42078061954857	1	42	11010101000
Paus42	Plecotus_austriacus	CZ	-5.06290433510472	-1.02284061087653	0	0	00000000000
Reur81	Rhinolophus_euryale	SI	-5.8806509762979	-0.87069645798925	1	19	00010101001
Rhip47	Rhinolophus_hipposideros	CZ	-2.86775337182377	-1.02428037604708	1	77	10011101100
Rhip48	Rhinolophus_hipposideros	CZ	-4.73730287293701	-0.547159121327418	0	0	00000000000
Rhip58	Rhinolophus_hipposideros	CZ	-4.29316232078387	-0.723250380383099	0	0	00000000000
Rhip62	Rhinolophus_hipposideros	CZ	-4.70554345817392	-0.723250380383099	0	0	00000000000
Rhip71	Rhinolophus_hipposideros	CZ	-4.18904229874465	0.218757672639214	1	100	11111111100
Rhip73	Rhinolophus_hipposideros	CZ	-2.81986514559766	-0.211367019404224	1	100	11111111100
Rhip75	Rhinolophus_hipposideros	CZ	-4.31341139142967	-0.179182336032823	1	40	10010101000
PAGC55630	Myotis_lucifugus	USA	NA	1.61133353545692	1	100	11111111100
PAGC55631	Myotis_lucifugus	USA	NA	1.43942736292751	1	32	10011100000
PAGC55632	Myotis_lucifugus	USA	NA	1.22681927004607	1	96	10011111100
PAGC55639	Myotis_lucifugus	USA	NA	1.53580696299808	1	32	10011101001
PAGC55640	Myotis_lucifugus	USA	NA	1.66225944976877	1	100	11111111100
PAGC55633	Myotis_lucifugus	USA	NA	NA	1	57	10011101101
PAGC55634	Myotis_lucifugus	USA	NA	NA	1	36	11111101001
PAGC55636	Myotis_lucifugus	USA	NA	NA	1	32	10011100000
PAGC55637	Myotis_lucifugus	USA	NA	NA	1	52	10011101000
PAGC55638	Myotis_lucifugus	USA	NA	NA	1	52	10011101000
MYSE2(B304)	Myotis_septentrionalis	USA	NA	1.15678610386029	1	52	10011101000
MYSE3(B0256)	Myotis_septentrionalis	USA	NA	2.00113146694109	1	39	10011001000
MYSE4(B10768)	Myotis_septentrionalis	USA	NA	0.960491458716326	1	76	10011111101
MYSE5(B10796)	Myotis_septentrionalis	USA	NA	1.56564252702143	1	96	10011111100
MYSE6(B10777)	Myotis_septentrionalis	USA	NA	0.792594678275917	1	96	10011111100
MYSE7(B-NR007)	Myotis_septentrionalis	USA	NA	1.69695120008764	1	80	11111110100
MYSE1(7-17-16)	Myotis_septentrionalis	USA	NA	NA	1	76	10011110100
Nnoc70	Nyctalus_noctula	CZ	NA	-1.83505610172012	0	0	00000000000
Nnoc71	Nyctalus_noctula	CZ	NA	-1.83505610172012	0	0	00000000000
Nnoc72	Nyctalus_noctula	CZ	NA	-1.83505610172012	0	0	00000000000
Nnoc74	Nyctalus_noctula	CZ	NA	-1.53402610605613	0	0	00000000000
Nnoc75	Nyctalus_noctula	CZ	NA	-1.83505610172012	0	0	00000000000
Nnoc76	Nyctalus_noctula	CZ	NA	-1.83505610172012	0	0	00000000000
Nnoc77	Nyctalus_noctula	CZ	NA	-1.83505610172012	0	0	00000000000
Nnoc78	Nyctalus_noctula	CZ	NA	-1.83505610172012	0	0	00000000000
Pip72	Pipistrellus_pipistrellus	CZ	NA	-1.42813479402879	0	0	00000000000
Pip40	Pipistrellus_pipistrellus	CZ	NA	NA	0	0	00000000000
Ppyg72	Pipistrellus_pygmaeus	CZ	NA	-1.12710479836481	0	0	00000000000
Ppyg75	Pipistrellus_pygmaeus	CZ	NA	-1.12710479836481	0	0	00000000000
Eser41	Eptesicus_serotinus	CZ	NA	NA	0	0	00000000000
